# Supplementary material for: Scaling Proprioceptor Gene Transcription by Retrograde NT3 Signaling
Source: PLoS One. 2012 Sep 19;7(9):e45551. doi: 10.1371/journal.pone.0045551 (PMC3447004; doi:10.1371/journal.pone.0045551)
Supplement: Table S1 — (XLSX) [file pone.0045551.s002.xlsx]

## Sheet: GOTERM_BP_FAT
GO Terms for anticorrelated probe sets: Biological Processes
Probe ID	Gene Symbol	raw fc Bax-/-::NT3-/-	raw fc mlcNT3	GOTERM_BP_FAT
1460408_at	Gabrg1	-49.09	1.91	ion transport, anion transport, chloride transport, cell surface receptor linked signal transduction, G-protein coupled receptor protein signaling pathway, gamma-aminobutyric acid signaling pathway, cell-cell signaling, synaptic transmission, inorganic anion transport, transmission of nerve impulse, neurological system process
1457490_at	B230218L05Rik	-38.92	1.72	n/a
1426880_at	Etl4	-24.73	1.84	skeletal system development, embryonic development ending in birth or egg hatching, chordate embryonic development, embryonic skeletal system development
1430136_at	Grm3	-22.27	1.5	cell surface receptor linked signal transduction, G-protein coupled receptor protein signaling pathway, cell-cell signaling, synaptic transmission, nerve-nerve synaptic transmission, sensory perception, transmission of nerve impulse, sensory perception of pain, regulation of neurological system process, synaptic transmission, glutamatergic, regulation of system process, neurological system proces…
1424842_a_at	Arhgap24	-18.19	1.65	angiogenesis, blood vessel development, vasculature development, blood vessel morphogenesis
1418754_at	Adcy8	-18.03	2.03	purine nucleotide metabolic process, purine nucleotide biosynthetic process, cAMP biosynthetic process, intracellular signaling cascade, behavior, learning or memory, memory, long-term memory, nucleoside monophosphate metabolic process, nucleoside monophosphate biosynthetic process, nucleotide biosynthetic process, cyclic nucleotide metabolic process, cyclic nucleotide biosynthetic process, nucle…
1435583_at	9330182L06Rik	-16.53	1.61	cell surface receptor linked signal transduction, protein coupled receptor protein signaling pathway,
1457112_at	FAM163A	-14.53	1.74	n/a
1429987_at	9930013L23Rik	-14.38	1.7	n/a
1459983_at	Impa2	-12.95	1.71	inositol metabolic process, phosphorus metabolic process, phosphate metabolic process, dephosphorylation, polyol metabolic process, phosphorylated carbohydrate dephosphorylation, inositol phosphate dephosphorylation
1443268_at	Transcribed locus	-11.68	1.71	n/a
1425213_at	6430514L14Rik	-11.66	1.58	n/a
1433950_at	Igsf21	-8.9	1.61	n/a
1424737_at	Thrsp	-7.81	1.92	n/a
1434413_at	Igf1	-7.42	2.18	skeletal system development, ossification, osteoblast differentiation, urogenital system development, morphogenesis of a branching structure, morphogenesis of an epithelium, reproductive developmental process, proteoglycan metabolic process, regulation of transcription, DNA-dependent, regulation of transcription from RNA polymerase II promoter, sulfur metabolic process, anti-apoptosis, cell surfa…
1427227_at,	Gabrg1	-7.37	2.55	ion transport, anion transport, chloride transport, cell surface receptor linked signal transduction, G-protein coupled receptor protein signaling pathway, gamma-aminobutyric acid signaling pathway, cell-cell signaling, synaptic transmission, inorganic anion transport, transmission of nerve impulse, neurological system process
1425747_at	Dock5	-6.67	1.89	n/a
1457418_at	LOC100042819 : LOC100047072	-6.47	2.75	n/a
1426951_at	Crim1	-6.39	2.19	regulation of cell growth, regulation of growth
1450195_at	Ndst4	-6.36	1.86	n/a
1435110_at	Unc5b	-6.27	1.82	apoptosis, cell death, programmed cell death, death
1436999_at	5033414K04Rik	-5.33	2.47	n/a
1440091_at	Meis2	-4.87	5.06	eye development, regulation of transcription, DNA-dependent, regulation of transcription from RNA polymerase II promoter, sensory organ development, positive regulation of biosynthetic process, positive regulation of macromolecule biosynthetic process, positive regulation of macromolecule metabolic process, positive regulation of gene expression, positive regulation of cellular biosynthetic proce…
1415803_at	Cx3cl1	-4.66	1.81	angiogenesis, blood vessel development, regulation of cytokine production, positive regulation of cytokine production, vasculature development, cell motion, chemotaxis, immune response, cell adhesion, behavior, locomotory behavior, response to wounding, regulation of cell death, cell migration, cytokine-mediated signaling pathway, biological adhesion, neutrophil chemotaxis, leukocyte chemotaxis, …
1435650_at	Hapln4	-4.61	2.86	cell adhesion, biological adhesion
1443694_at	Rgs20	-4.55	1.73	cell surface receptor linked signal transduction, G-protein coupled receptor protein signaling pathway, negative regulation of signal transduction, negative regulation of cell communication
1417399_at	Gas6	-4.12	1.65	regeneration, organ regeneration, regulation of growth
1455180_at	AA407270	-3.54	1.67	n/a
1442812_at	EG433844	-3.48	3.46	n/a
1418683_at	Lin7b	-3.43	1.51	regulation of neurotransmitter levels, generation of a signal involved in cell-cell signaling, neurotransmitter transport, exocytosis, cell-cell signaling, synaptic transmission, neurotransmitter secretion, protein localization, protein transport, vesicle-mediated transport, transmission of nerve impulse, secretion by cell, establishment of protein localization, secretion, neurological system pro…
1452444_at	Napb	-3.26	1.56	intracellular protein transport, protein localization, protein transport, vesicle-mediated transport, cellular protein localization, establishment of protein localization, intracellular transport, cellular macromolecule localization
1436926_at	Esrrb	-3.22	2.22	cell morphogenesis, cell morphogenesis involved in differentiation, in utero embryonic development, blastocyst development, blastocyst formation, trophectodermal cell differentiation, trophectodermal cellular morphogenesis, blastocyst growth, trophectodermal cell proliferation, placenta development, embryonic placenta development, transcription, regulation of transcription, DNA-dependent, cell pr…
1421318_at	LOC100047238	-3.21	2.09	n/a
1421493_a_at	Rgs20	-3.14	3.46	cell surface receptor linked signal transduction, G-protein coupled receptor protein signaling pathway, negative regulation of signal transduction, negative regulation of cell communication
1421735_a_at	St8sia5	-3.11	1.83	protein amino acid glycosylation, glycoprotein metabolic process, glycoprotein biosynthetic process, biopolymer glycosylation, glycosylation
1435135_at	Aadacl1	-3.06	1.52	protein amino acid dephosphorylation, phosphorus metabolic process, phosphate metabolic process, xenobiotic metabolic process, response to xenobiotic stimulus, lipid catabolic process, dephosphorylation
1437796_at	Transcribed locus	-3.03	1.81	n/a
1457299_at	Grm4	-2.45	1.61	cell surface receptor linked signal transduction, G-protein coupled receptor protein signaling pathway, cell-cell signaling, synaptic transmission, behavior, learning or memory, learning, transmission of nerve impulse, neurological system process, cognition
1460241_a_at	St3gal5	-2.4	1.51	protein amino acid glycosylation, glycoprotein metabolic process, glycoprotein biosynthetic process, biopolymer glycosylation, glycosylation
1420418_at	Syt2	-2.37	1.99	n/a
1447861_x_at,	Meis homeobox 2	-2.22	2.12	eye development, regulation of transcription, DNA-dependent, regulation of transcription from RNA polymerase II promoter, sensory organ development, positive regulation of biosynthetic process, positive regulation of macromolecule biosynthetic process, positive regulation of macromolecule metabolic process, positive regulation of gene expression, positive regulation of cellular biosynthetic proce…
1417129_a_at	Meis2	-2.06	3.07	eye development, regulation of transcription, DNA-dependent, regulation of transcription from RNA polymerase II promoter, sensory organ development, positive regulation of biosynthetic process, positive regulation of macromolecule biosynthetic process, positive regulation of macromolecule metabolic process, positive regulation of gene expression, positive regulation of cellular biosynthetic proce…
1446838_at	Atad1	1.56	-3.26	n/a
1423222_at	Cap2	1.95	-11.45	cytoskeleton organization
1433909_at	Syt17	2.09	-1.91	n/a
1427123_s_at	Copg2as2	2.14	-2.26	n/a
1427308_at	Dab1	2.18	-1.93	neuron migration, cell motion, cell adhesion, negative regulation of cell adhesion, intracellular signaling cascade, protein kinase cascade, small GTPase mediated signal transduction, cell-cell adhesion, cell migration, regulation of phosphate metabolic process, cell migration in hindbrain, telencephalon development, pallium development, cerebellum development, hindbrain morphogenesis, hindbrain …
1439798_at	Hoxc10	2.18	-1.97	skeletal system development, cell fate specification, regionalization, transcription, regulation of transcription, DNA-dependent, pattern specification process, anterior/posterior pattern formation, proximal/distal pattern formation, spinal cord development, cell differentiation in spinal cord, ventral spinal cord development, spinal cord motor neuron cell fate specification, spinal cord motor ne…
1444543_at	Transcribed locus	2.41	-2.09	n/a
1458081_at	Transcribed locus	2.49	-2.32	n/a
1433578_at	Slc10a4	2.73	-2.63	ion transport, cation transport, sodium ion transport, monovalent inorganic cation transport, metal ion transport
1422955_at	Syt17	2.84	-1.67	n/a
1421193_a_at	LOC100047506 : Pbx3	3.67	-1.64	regulation of respiratory gaseous exchange by neurological system process, transcription, regulation of transcription, DNA-dependent, respiratory gaseous exchange, behavior, locomotory behavior, adult locomotory behavior, spinal cord development, dorsal spinal cord development, neuron differentiation, adult behavior, regulation of respiratory gaseous exchange, regulation of system process, regula…
1426938_at	Nova1	3.76	-1.61	RNA splicing, via transesterification reactions, RNA splicing, via transesterification reactions with bulged adenosine as nucleophile, nuclear mRNA splicing, via spliceosome, RNA processing, mRNA processing, RNA splicing, mRNA metabolic process
1427320_at	Copg2as2	3.78	-1.81	n/a
1429794_a_at	P2rx1	4.25	-1.72	cell activation, serotonin secretion, serotonin production during acute inflammatory response, serotonin secretion during acute inflammatory response, acute inflammatory response, production of molecular mediator of acute inflammatory response, serotonin secretion by platelet, platelet degranulation, generation of a signal involved in cell-cell signaling, regulation of vascular smooth muscle cont…

## Sheet: GOTERM_CC_FAT
GO Terms for anticorrelated probe sets: Cellular Components
Probe ID	Gene Symbol	raw fc Bax-/-::NT3-/-	raw fc mlcNT3	GOTERM_CC_FAT
1460408_at	Gabrg1	-49.09	1.91	plasma membrane, integral to membrane, cell junction, intrinsic to membrane, ion channel complex, chloride channel complex, synapse part, plasma membrane part, synapse, postsynaptic membrane
1457490_at	B230218L05Rik	-38.92	1.72	n/a
1426880_at	Etl4	-24.73	1.84	n/a
1430136_at	Grm3	-22.27	1.5	cytoskeleton, plasma membrane, postsynaptic density, integral to membrane, axon, dendrite, intrinsic to membrane, presynaptic membrane, cell projection, neuron projection, dendritic spine, non-membrane-bounded organelle, intracellular non-membrane-bounded organelle, cytoskeletal part, synapse part, cell projection part, synapse, postsynaptic membrane, presynaptic active zone
1424842_a_at	Arhgap24	-18.19	1.65	cytoskeleton, plasma membrane, adherens junction, cell-substrate adherens junction, focal adhesion, basolateral plasma membrane, cell junction, cell-substrate junction, cell projection, non-membrane-bounded organelle, intracellular non-membrane-bounded organelle, plasma membrane part, anchoring junction
1418754_at	Adcy8	-18.03	2.03	integral to membrane, intrinsic to membrane
1435583_at	9330182L06Rik	-16.53	1.61	integral to membrane, intrinsic to membrane,
1457112_at	FAM163A	-14.53	1.74	integral to membrane, intrinsic to membrane
1429987_at	9930013L23Rik	-14.38	1.7	n/a
1459983_at	Impa2	-12.95	1.71	n/a
1443268_at	Transcribed locus	-11.68	1.71	n/a
1425213_at	6430514L14Rik	-11.66	1.58	n/a
1433950_at	Igsf21	-8.9	1.61	extracellular region
1424737_at	Thrsp	-7.81	1.92	n/a
1434413_at	Igf1	-7.42	2.18	extracellular region, extracellular space, extracellular region part
1427227_at	Gabrg1	-7.37	2.55	plasma membrane, integral to membrane, cell junction, intrinsic to membrane, ion channel complex, chloride channel complex, synapse part, plasma membrane part, synapse, postsynaptic membrane
1425747_at	Dock5	-6.67	1.89	n/a
1457418_at	LOC100042819 : LOC100047072	-6.47	2.75	n/a
1426951_at	Crim1	-6.39	2.19	extracellular region, integral to membrane, intrinsic to membrane
1450195_at	Ndst4	-6.36	1.86	Golgi apparatus, integral to membrane, intrinsic to membrane
1435110_at	Unc5b	-6.27	1.82	integral to membrane, intrinsic to membrane
1436999_at	5033414K04Rik	-5.33	2.47	n/a
1440091_at	Meis2	-4.87	5.06	n/a
1415803_at	Cx3cl1	-4.66	1.81	extracellular region, extracellular space, plasma membrane, cell surface, integral to membrane, intrinsic to membrane, extracellular region part
1435650_at	Hapln4	-4.61	2.86	extracellular region, proteinaceous extracellular matrix, extracellular matrix, extracellular region part
1443694_at	Rgs20	-4.55	1.73	Golgi apparatus, intrinsic to membrane, anchored to membrane
1417399_at	Gas6	-4.12	1.65	extracellular region
1455180_at	AA407270	-3.54	1.67	n/a
1442812_at	EG433844	-3.48	3.46	n/a
1418683_at	Lin7b	-3.43	1.51	cell fraction, membrane fraction, insoluble fraction, plasma membrane, cell-cell junction, tight junction, apicolateral plasma membrane, synaptosome, extrinsic to membrane, cell junction, apical junction complex, synapse part, plasma membrane part, synapse, postsynaptic membrane, occluding junction
1452444_at	Napb	-3.26	1.56	endoplasmic reticulum, Golgi apparatus, extrinsic to membrane
1436926_at	Esrrb	-3.22	2.22	n/a
1421318_at	LOC100047238	-3.21	2.09	Golgi apparatus, integral to membrane, intrinsic to membrane,
1421493_a_at	Rgs20	-3.14	3.46	Golgi apparatus, intrinsic to membrane, anchored to membrane
1421735_a_at	St8sia5	-3.11	1.83	Golgi membrane, Golgi apparatus, endomembrane system, integral to membrane, integral to Golgi membrane, organelle membrane, intrinsic to membrane, intrinsic to Golgi membrane, intrinsic to organelle membrane, integral to organelle membrane, Golgi apparatus part
1435135_at	Aadacl1	-3.06	1.52	cell fraction, membrane fraction, insoluble fraction, endoplasmic reticulum, microsome, integral to membrane, intrinsic to membrane, vesicular fraction
1437796_at	Transcribed locus	-3.03	1.81	n/a
1457299_at	Grm4	-2.45	1.61	plasma membrane, integral to membrane, intrinsic to membrane
1460241_a_at	St3gal5	-2.4	1.51	Golgi membrane, Golgi apparatus, endomembrane system, integral to membrane, integral to Golgi membrane, organelle membrane, intrinsic to membrane, intrinsic to Golgi membrane, intrinsic to organelle membrane, integral to organelle membrane, Golgi apparatus part
1420418_at	Syt2	-2.37	1.99	cell fraction, membrane fraction, insoluble fraction, plasma membrane, synaptic vesicle, integral to membrane, cytoplasmic membrane-bounded vesicle, cell junction, coated vesicle, clathrin-coated vesicle, intrinsic to membrane, cytoplasmic vesicle, vesicle, membrane-bounded vesicle, vesicular fraction, synapse part, plasma membrane part, synapse
1447861_x_at	Meis homeobox 2	-2.22	2.12	n/a
1417129_a_at	Meis2	-2.06	3.07	n/a
1446838_at	Atad1	1.56	-3.26	mitochondrion
1423222_at	Cap2	1.95	-11.45	plasma membrane, extrinsic to membrane
1433909_at	Syt17	2.09	-1.91	Golgi apparatus, trans-Golgi network, synaptic vesicle, cytoplasmic membrane-bounded vesicle, extrinsic to membrane, coated vesicle, clathrin-coated vesicle, cytoplasmic vesicle, vesicle, membrane-bounded vesicle, Golgi apparatus part, synapse part, synapse
1427123_s_at	Copg2as2	2.14	-2.26	n/a
1427308_at	Dab1	2.18	-1.93	perinuclear region of cytoplasm
1439798_at	Hoxc10	2.18	-1.97	n/a
1444543_at	Transcribed locus	2.41	-2.09	n/a
1458081_at	Transcribed locus	2.49	-2.32	n/a
1433578_at	Slc10a4	2.73	-2.63	integral to membrane, intrinsic to membrane
1422955_at	Syt17	2.84	-1.67	Golgi apparatus, trans-Golgi network, synaptic vesicle, cytoplasmic membrane-bounded vesicle, extrinsic to membrane, coated vesicle, clathrin-coated vesicle, cytoplasmic vesicle, vesicle, membrane-bounded vesicle, Golgi apparatus part, synapse part, synapse
1421193_a_at	LOC100047506 : Pbx3	3.67	-1.64	nucleoplasm, transcription factor complex, membrane-enclosed lumen, nuclear lumen, organelle lumen, nucleoplasm part, intracellular organelle lumen
1426938_at	Nova1	3.76	-1.61	n/a
1427320_at	Copg2as2	3.78	-1.81	n/a
1429794_a_at	P2rx1	4.25	-1.72	cell outer membrane, integral to membrane, outer membrane, external encapsulating structure, cell envelope, intrinsic to membrane, external side of cell outer membrane, envelope, synapse part, external encapsulating structure part, synapse, postsynaptic membrane

## Sheet: GOTERM_MF_FAT
GO Terms for anticorrelated probe sets: Molecular Function
Probe ID	Gene Symbol	raw fc Bax-/-::NT3-/-	raw fc mlcNT3	GOTERM_MF_FAT
1460408_at	Gabrg1	-49.09	1.91	GABA-A receptor activity, ion channel activity, extracellular ligand-gated ion channel activity, anion channel activity, chloride channel activity, anion transmembrane transporter activity, channel activity, ligand-gated ion channel activity, GABA receptor activity, passive transmembrane transporter activity, ligand-gated channel activity, gated channel activity, substrate specific channel activi…
1457490_at	B230218L05Rik	-38.92	1.72	n/a
1426880_at	Etl4	-24.73	1.84	n/a
1430136_at	Grm3	-22.27	1.5	adenylate cyclase inhibiting metabotropic glutamate receptor activity, group II metabotropic glutamate receptor activity, calcium channel regulator activity, glutamate receptor activity, channel regulator activity
1424842_a_at	Arhgap24	-18.19	1.65	GTPase activator activity, enzyme activator activity, GTPase regulator activity, nucleoside-triphosphatase regulator activity
1418754_at	Adcy8	-18.03	2.03	nucleotide binding, magnesium ion binding, nucleoside binding, purine nucleoside binding, adenylate cyclase activity, ATP binding, cyclase activity, phosphorus-oxygen lyase activity, purine nucleotide binding, adenyl nucleotide binding, ribonucleotide binding, purine ribonucleotide binding, adenyl ribonucleotide binding, ion binding, cation binding, metal ion binding
1435583_at	9330182L06Rik	-16.53	1.61	n/a
1457112_at	FAM163A	-14.53	1.74	n/a
1429987_at	9930013L23Rik	-14.38	1.7	n/a
1459983_at	Impa2	-12.95	1.71	magnesium ion binding, inositol or phosphatidylinositol phosphatase activity, inositol-1(or 4)-monophosphatase activity, phosphatase activity, lithium ion binding, alkali metal ion binding, identical protein binding, protein homodimerization activity, ion binding, cation binding, metal ion binding, protein dimerization activity
1443268_at	Transcribed locus	-11.68	1.71	n/a
1425213_at	6430514L14Rik	-11.66	1.58	n/a
1433950_at	Igsf21	-8.9	1.61	n/a
1424737_at	Thrsp	-7.81	1.92	n/a
1434413_at	Igf1	-7.42	2.18	insulin-like growth factor receptor binding, hormone activity, growth factor activity
1427227_at	Gabrg1	-7.37	2.55	GABA-A receptor activity, ion channel activity, extracellular ligand-gated ion channel activity, anion channel activity, chloride channel activity, anion transmembrane transporter activity, channel activity, ligand-gated ion channel activity, GABA receptor activity, passive transmembrane transporter activity, ligand-gated channel activity, gated channel activity, substrate specific channel activi…
1425747_at	Dock5	-6.67	1.89	guanyl-nucleotide exchange factor activity, GTPase regulator activity, nucleoside-triphosphatase regulator activity
1457418_at	LOC100042819 : LOC100047072	-6.47	2.75	n/a
1426951_at	Crim1	-6.39	2.19	enzyme inhibitor activity, endopeptidase inhibitor activity, serine-type endopeptidase inhibitor activity, insulin-like growth factor binding, growth factor binding, peptidase inhibitor activity
1450195_at	Ndst4	-6.36	1.86	sulfotransferase activity, [heparan sulfate]-glucosamine N-sulfotransferase activity, transferase activity, transferring sulfur-containing groups, heparan sulfate sulfotransferase activity
1435110_at	Unc5b	-6.27	1.82	n/a
1436999_at	5033414K04Rik	-5.33	2.47	n/a
1440091_at	Meis2	-4.87	5.06	DNA binding, transcription factor activity, transcription regulator activity, sequence-specific DNA binding
1415803_at	Cx3cl1	-4.66	1.81	cytokine activity, chemokine activity, chemokine receptor binding
1435650_at	Hapln4	-4.61	2.86	pattern binding, glycosaminoglycan binding, hyaluronic acid binding, carbohydrate binding, polysaccharide binding
1443694_at	Rgs20	-4.55	1.73	GTPase activator activity, enzyme activator activity, GTPase regulator activity, nucleoside-triphosphatase regulator activity
1417399_at	Gas6	-4.12	1.65	calcium ion binding, ion binding, cation binding, metal ion binding
1455180_at	AA407270	-3.54	1.67	n/a
1442812_at	EG433844	-3.48	3.46	n/a
1418683_at	Lin7b	-3.43	1.51	n/a
1452444_at	Napb	-3.26	1.56	SNARE binding, syntaxin binding
1436926_at	Esrrb	-3.22	2.22	DNA binding, transcription factor activity, steroid hormone receptor activity, ligand-dependent nuclear receptor activity, steroid binding, zinc ion binding, lipid binding, transcription regulator activity, ion binding, cation binding, sequence-specific DNA binding, metal ion binding, transition metal ion binding
1421318_at	LOC100047238	-3.21	2.09	sulfotransferase activity, [heparan sulfate]-glucosamine N-sulfotransferase activity, transferase activity, transferring sulfur-containing groups, heparan sulfate sulfotransferase activity,
1421493_a_at	Rgs20	-3.14	3.46	GTPase activator activity, enzyme activator activity, GTPase regulator activity, nucleoside-triphosphatase regulator activity
1421735_a_at	St8sia5	-3.11	1.83	alpha-N-acetylneuraminate alpha-2,8-sialyltransferase activity, sialyltransferase activity
1435135_at	Aadacl1	-3.06	1.52	carboxylesterase activity, serine hydrolase activity, phosphate binding, ion binding, anion binding
1437796_at	Transcribed locus	-3.03	1.81	n/a
1457299_at	Grm4	-2.45	1.61	adenylate cyclase inhibiting metabotropic glutamate receptor activity, group III metabotropic glutamate receptor activity, glutamate receptor activity
1460241_a_at	St3gal5	-2.4	1.51	sialyltransferase activity, lactosylceramide alpha-2,3-sialyltransferase activity
1420418_at	Syt2	-2.37	1.99	calcium ion binding, phospholipid binding, calcium-dependent phospholipid binding, lipid binding, ion binding, cation binding, metal ion binding
1447861_x_at	Meis homeobox 2	-2.22	2.12	DNA binding, transcription factor activity, transcription regulator activity, sequence-specific DNA binding
1417129_a_at	Meis2	-2.06	3.07	DNA binding, transcription factor activity, transcription regulator activity, sequence-specific DNA binding
1446838_at	Atad1	1.56	-3.26	nucleotide binding, nucleoside binding, purine nucleoside binding, ATP binding, purine nucleotide binding, adenyl nucleotide binding, ribonucleotide binding, purine ribonucleotide binding, adenyl ribonucleotide binding
1423222_at	Cap2	1.95	-11.45	actin binding, cytoskeletal protein binding
1433909_at	Syt17	2.09	-1.91	n/a
1427123_s_at	Copg2as2	2.14	-2.26	n/a
1427308_at	Dab1	2.18	-1.93	phospholipid binding, lipid binding, protein domain specific binding, SH2 domain binding
1439798_at	Hoxc10	2.18	-1.97	DNA binding, transcription factor activity, transcription regulator activity, sequence-specific DNA binding
1444543_at	Transcribed locus	2.41	-2.09	n/a
1458081_at	Transcribed locus	2.49	-2.32	n/a
1433578_at	Slc10a4	2.73	-2.63	organic acid:sodium symporter activity, monocarboxylic acid transmembrane transporter activity, bile acid:sodium symporter activity, bile acid transmembrane transporter activity, symporter activity, solute:cation symporter activity, solute:sodium symporter activity, sodium ion binding, alkali metal ion binding, ion binding, cation binding, metal ion binding
1422955_at	Syt17	2.84	-1.67	n/a
1421193_a_at	LOC100047506 : Pbx3	3.67	-1.64	DNA binding, transcription factor activity, transcription regulator activity, sequence-specific DNA binding
1426938_at	Nova1	3.76	-1.61	RNA binding, mRNA binding
1427320_at	Copg2as2	3.78	-1.81	n/a
1429794_a_at	P2rx1	4.25	-1.72	nucleotide binding, purinergic nucleotide receptor activity, nucleoside binding, purine nucleoside binding, ion channel activity, cation channel activity, ATP binding, channel activity, nucleotide receptor activity, purine nucleotide binding, passive transmembrane transporter activity, substrate specific channel activity, adenyl nucleotide binding, ribonucleotide binding, purine ribonucleotide bi…

## Sheet: Legend
Supplementary Table 1: GO (Gene Ontology) terms for anticorrelated probe sets. Terms were identified using DAVID (Huang et al., 2009a; Huang et al., 2009b). Fold changes are in relation to wild-type. fc = fold change , n/a = not available
